# Supplementary material for: Dioscorea spp.: Comprehensive Review of Antioxidant Properties and Their Relation to Phytochemicals and Health Benefits
Source: Molecules. 2022 Apr 17;27(8):2530. doi: 10.3390/molecules27082530 (PMC9026138; doi:10.3390/molecules27082530)
Supplement: Supplementary file 1 [file molecules-27-02530-s001.zip]

Archive with 1 entries (1 files):
- molecules-1601716-supplementary.pdf
